# Supplementary material for: Epidemiologic Factors Supporting Triage of Infected Dog Patients Admitted to a Veterinary Hospital Biological Isolation and Containment Unit
Source: Vet Sci. 2023 Mar 1;10(3):186. doi: 10.3390/vetsci10030186 (PMC10057909; doi:10.3390/vetsci10030186)
Supplement: Supplementary file 1 [file vetsci-10-00186-s001.zip]

Archive with 1 entries (1 files):
- vetsci-2147670-supplementary.pdf
